# Supplementary material for: The RNA helicase DDX6 controls early mouse embryogenesis by repressing aberrant inhibition of BMP signaling through miRNA-mediated gene silencing
Source: PLoS Genet. 2022 Oct 5;18(10):e1009967. doi: 10.1371/journal.pgen.1009967 (PMC9534413; doi:10.1371/journal.pgen.1009967)
Supplement: S1 Data — (XLSX) [file pgen.1009967.s006.xlsx]

## Sheet: Summary
	Worksheet Name
	ESC cell count
	EpiLC cell count
	Nodal-Ddx6 KO
	Zic3-Ddx6 KO
	Fgf5-Ddx6 KO
	Pluripotency-Ddx6 KO
	Differentiation markers-Ddx6 KO
	SMAD1/5 target de-repression in Ddx6 KO
	BMP inhibitors-Ddx6 KO
	Ddx6 KO ESC pSmad1/5 western
	Ddx6 cKO experiment
	Pluripotency-Ddx6 KO & Dgcr8 KO
	Differentiation markers-Ddx6 KO & Dgcr8 KO
	BMP inhibitors-Ddx6 KO & Dgcr8 KO
	SMAD1/5 targets-Ddx6 KO & Dgcr8 KO
	E8.5 Ddx6 KO embryos
	Ddx6 KO ESC pSmad2 western
	SMAD2, SMAD3 target genes (from the public ChIP-seq)
	Pluripotency-Ddx6 KO & Eif4enif1 KO

## Sheet: ESC cell count - Cell counting 
Cell counting for 3 days
	Day1	Day2	Day3		unit = 10^5
WT	1.15143	5.91429	15.4611
Ddx6 KO	0.979992	3.81714	8.59
p-value		0.1884	0.037
WT
10	1.01429	6.68571	13.5714
11	0.6	2.11429	9.46429
14	0.95714	4.02857	11.1071
201026 WT10	2.08571	10.5429	23.8125
201124 WT10	1.1	6.2	19.35
Ddx6 KO
9	1.34286	4.8	10.4286
19	0.92857	3.31429	8.94286
22	0.74286	3.68571	9.17857
201027 KO9	1.22857	4.4	7.42857
201124 KO9	0.6571	2.88571	6.97143
STDEV	0.555913	3.1661	5.98663
	0.29858	0.781574	1.39821
SEM	0.248612	1.41592	2.6773
	0.133529	0.349531	0.625298

## Sheet: EpiLC cell count
	Day 0	EpiLC Day1	EpiLC Day2	unit = 10^5
WT 10	1.3	3.45	14.45
WT 11	1.3	3.5	11.35			Day 0	EpiLC Day1	EpiLC Day2
WT 14	1.3	2.725	9.55		WT	1.3	4.22452	14.1215
200326 WT 10	1.3	3.429	11.767		Ddx6 KO	1.3	2.16174	5.35816
200402 WT 10	1.3	4.6571	21.95
200404 WT 10	1.3	3.3714	9.0429		STDEV
200512 WT 10	1.3	5.743	17.95		WT		1.15436	4.43617
200730 WT 14	1.3	3.029	8.464		Ddx6 KO		0.5459	2.97774
200812 WT 11	1.1	3.65714	15.7857
201020 WT 10	1.3	5.14286	9.31429		SEM
201104 WT 10	1.3	6.53571	18.3125		WT		0.320162	1.23037
201225 WT 10	1.3	4.65	12.65		Ddx6 KO		0.206331	1.12548
210118 WT 10	1.3	5.02857	19
201020 Ddx6 KO 9	1.3	1.8	2.25714		p-value		0.0003	0.0003
201225 Ddx6 KO 9	1.3	2.22857	6.4
210118 Ddx6 KO 9	1.3	2.71429	7.75
Ddx6 KO 9	1.3	2.275	5.925
Ddx6 KO 19	1.3	2.8	9.925
Ddx6 KO 22	1.3	1.2	2.05
200812 Ddx6 KO 22	1.1	2.11429	3.2

## Sheet: Nodal-Ddx6 KO
		ESC	EpiLC Day1	EpiLC Day2	ESC_p-value	D1_p-value	D2_p-value	n
	WT_Nodal	1	1.41626	1.42917
	Ddx6 KO_Nodal	2.13314	3.38193	2.98017	0.0011	0.0014	0.0102	9
	Raw data	ESC_D6 KO	EpiLC D1_WT	EpiLC D1_D6 KO		EpiLC D2_WT	EpiLC D2_D6 KO
	Nodal	4.06992	1.04247	5.09824		1.26576	4.14106
		2.36199	0.94606	3.01049		0.82359	2.54912
		2.30537	0.92019	1.95206		1.22688	1.82766
		1.60214	0.59874			0.75786
		2.17347	1.27015	5.71598		1.19748	3.3058
		0.90752	2.81864	5.77572		3.61752	6.75053
		1.84038	1.41912			1.38032
			1.64718	2.61172		1.38992	3.13834
			1.51572			2
		1.77154	1.05336	2		0.73969	1.44393
		2.16595	1.38511	2.74157		1.21419	2.03496
			2.37841	1.53156		1.53688	1.63014
	STDEV
	SEM	0.284713	0.18226	0.560792		0.223446	0.556333

## Sheet: Zic3-Ddx6 KO
		ESC	EpiLC Day1	EpiLC Day2	ESC_p-value	D1_p-value	D2_p-value	n
	WT_Zic3	1	3.86849	1.87311
	Ddx6 KO_Zic3	2.02097	10.5505	5.72285	0.0037	0.0098	0.0006	7
		ESC_D6 KO	EpiLC D1_WT	EpiLC D1_D6 KO		EpiLC D2_WT	EpiLC D2_D6 KO
	Zic3	3.17114	6.98858	26.0823		4.48466	11.0043
		1.53688	2.04911	6.89237		0.87661	3.54307
		2.81864	2.93834	8.54452		0.93952	4.56305
		2.15099	2.2974			1.06807
			3.605	8.36867		1.23542	6.00016
			4.89056			2.59368
			1.58557			0.79278
		1.47427	4	7.11074		2.12138	4.24275
		1.91189	5.54044	9.98664		2.87787	5.22344
		1.08298	4.78991	6.86852		1.7411	5.48313
	STDEV
	SEM	0.284564	0.541255	2.62366		0.372894	0.933058

## Sheet: Fgf5-Ddx6 KO
		ESC	EpiLC Day1	EpiLC Day2	ESC_p-value	D1_p-value	D2_p-value	n
	WT_Fgf5	1	160.949	438.609
	Ddx6 KO_Fgf5	0.772134	143.505	434.72	0.1845	0.6729	0.9714	9
	Raw data	ESC_D6 KO	EpiLC D1_WT	EpiLC D1_D6 KO	EpiLC D2_WT	EpiLC D2_D6 KO
	Fgf5	0.52668	211.571	305.494	568.1	1024
		1.95206	196.039	263.197	752.214	765.363
		0.41899	311.913	85.0359	741.858	318.467
		0.89813	57.4805		123.212
		0.51943	216.767	150.123	608.874	368.367
		0.35849	44.9422	54.3798	487.751	333.144
		0.50523	152.219		477.713
			52.5275	23.9176	177.294	140.556
			55.3304		257.781
		0.98282	203.657	181.648	262.287	432.034
		0.78738	186.755	170.072	400.317	364.557
			242.191	57.68	405.905	165.995
	STDEV
	SEM	0.164312	25.5159	32.4466	59.9302	94.9039

## Sheet: Pluripotency-Ddx6 KO
		ESC	EpiLC Day1	EpiLC Day2	ESC_p-value	D1_p-value	D2_p-value	n
	Oct4	1.2941	1.45364	1.57367	0.0533	0.0119	0.0303	8
	Nanog	1.82115	8.50831	2.20378	0.0001	0.0001	0.004	9
	Klf4	1.24377	4.48437	2.40671	0.4489	0.0092	0.0714	7
	Rex1	1.41484	4.4198	5.73481	0.0657	0.0004	0.0001	9
	Raw data	ESC_D6 KO	EpiLC D1_WT	EpiLC D1_D6 KO	EpiLC D1_D6 KO/WT	EpiLC D2_WT	EpiLC D2_D6 KO	EpiLC D2_D6 KO/WT
	Oct4	0.89503	1.56374	1.94531	1.24401	0.7983	1.12896	1.41421
		1.44393	0.76578	1.04972	1.37079	0.42191	1.82134	4.31689
		1.27899	1.11342	1.64718	1.47939	0.7983	0.84968	1.06436
		1.09051	1.00696			0.84675
		2.09217	1.65864	2.22684	1.34257	1.21419	1.17283	0.965936
		0.85263	1.58557	1.93187	1.21841	1.06069	1.5966	1.50525
		1.46409	2.06337	3.10588	1.50525	1.69937	2.85799	1.68179
		1.23542	1.41912			0.90438
			0.98966			0.64842
			1.6358	2.25793	1.38032	1.03526	1.21419	1.17284
			1.30134	1.8025	1.38511	0.78458	1.04608	1.3333
	STDEV				0.100038			1.09026
	SEM	0.139357			0.0353687			0.385465
		ESC_D6 KO	EpiLC D1_WT	EpiLC D1_D6 KO	EpiLC D1_D6 KO/WT	EpiLC D2_WT	EpiLC D2_D6 KO	EpiLC D2_D6 KO/WT
	Nanog	1.85961	0.09773	1.12896	11.5518	0.11867	0.2357	1.98618
		2.17347	0.07254	0.88884	12.2531	0.04284	0.23734	5.54015
		1.61328	0.0204	0.50874	24.9382	0.04591	0.11266	2.45393
		1.88557	0.03269			0.04528
		1.79005	0.02749	0.80385	29.2415	0.03577	0.17556	4.90802
		1.27899	0.27452	0.58845	2.14356	0.07721	0.13076	1.69356
		2.11404	0.06959	1.06069	15.242	0.12986	0.45063	3.47012
		1.79626	0.11663			0.07458
		1.87905	0.06448			0.07229
			0.12587	0.49827	3.95861	0.18686	0.15604	0.835064
			0.09278	0.40613	4.37734	0.25437	0.20096	0.79003
			0.07458	0.93952	12.5975	0.11663	0.2842	2.43677
	STDEV				9.27401			1.66993
	SEM	0.0880049			3.09134			0.556643
		ESC_D6 KO	EpiLC D1_WT	EpiLC D1_D6 KO	EpiLC D1_D6 KO/WT	EpiLC D2_WT	EpiLC D2_D6 KO	EpiLC D2_D6 KO/WT
	Klf4	0.4649	0.02435	0.12807	5.25955	0.01323	0.03169	2.39531
		2.88786	0.07356	0.73969	10.0556	0.05311	0.19144	3.60459
		1.41912	0.05692	0.37113	6.5202	0.01814	0.11744	6.47409
		1.12117	0.07204			0.05751
		1.44894	0.17617	0.36602	2.07765	0.06426	0.11867	1.84672
			0.07007	0.26517	3.78436	0.02946	0.04544	1.54243
		0.53219	0.05366	0.18621	3.47018	0.0112	0.02807	2.50625
		0.8322	0.02435	0.10621	4.36181	0.01917	0.02758	1.43871
	STDEV				2.6033			1.76699
	SEM	0.311421			0.983954			0.66786
		ESC_D6 KO	EpiLC D1_WT	EpiLC D1_D6 KO	EpiLC D1_D6 KO/WT	EpiLC D2_WT	EpiLC D2_D6 KO	EpiLC D2_D6 KO/WT
	Rex1	2.67586	0.78731	4.75683	6.04188	0.11908	0.57834	4.85673
		2.16595	0.36985	2.21914	6.00011	0.05933	0.69496	11.7135
		1.1487	0.17617	1.09809	6.23313	0.03834	0.21539	5.61789
		1.05336	0.22846			0.07829
		1	0.33798	1.31039	3.87712	0.06606	0.33217	5.02831
		0.72196	0.79278	1.16878	1.47428	0.11034	0.34033	3.08438
		1.16878	0.47632			0.06315
			0.44596	1.75321	3.93132	0.05995	0.62633	10.4475
			0.26243			0.05613
		1.63014	0.52123	1.6077	3.08443	0.07484	0.18112	2.4201
		1.16878	0.27168	1.15269	4.24282	0.04512	0.13537	3.00022
			0.3276	1.50004	4.57888	0.05366	0.44135	8.22493
	STDEV				1.55944			3.3554
	SEM	0.210008			0.519812			1.11847

## Sheet: Differentiation markers-Ddx6 KO
		ESC	EpiLC Day1	EpiLC Day2	ESC_p-value	D1_p-value	D2_p-value	n
	Sox1	1.39231	1.10406	3.62376	0.4376	0.7023	0.0038	9
	Sox2	1.80999	2.76155	3.13657	0.0431	0.0037	0.0438	9
	Pax6	0.969598	2.82152	3.84357	0.9199	0.0065	0.0077	8
	T	0.239709	0.60342	0.405276	0.0001	0.1491	0.0198	7
	Raw data	ESC_D6 KO	EpiLC D1_WT	EpiLC D1_D6 KO	EpiLC D1_D6 KO/WT	EpiLC D2_WT	EpiLC D2_D6 KO	EpiLC D2_D6 KO/WT
	Sox1	0.2095	1.89868	2.07053	1.09051	0.55671	3.4822	6.25496
		2.02792	1.25266	2.42839	1.93859	1.32409	4.94167	3.73213
		4.94167	4.15544	5.61778	1.35191	2.37019	21.259	8.96931
		1.98618	1.68179			2.0209
		0.50698	5.77572	1.7593	0.304603	2	1.18509	0.592545
		0.97603	2.60268	2.92817	1.12506	2.03496	9.12611	4.48466
		0.54715	1.78386			1.44894
			7.75432	3.03143	0.390934	6.79748	9.09454	1.33793
			0.47303			0.46329
			2.8481	2.12138	0.74484	3.68075	6.00016	1.63015
		0.61344	2.71321	4.42292	1.63014	1.07549	7.6211	7.08617
		0.72196	3.17114	5.52127	1.7411	2.20381	7.88986	3.5801
	STDEV				0.581125			2.8238
	SEM	0.49274			0.193708			0.941267
		ESC_D6 KO	EpiLC D1_WT	EpiLC D1_D6 KO	EpiLC D1_D6 KO/WT	EpiLC D2_WT	EpiLC D2_D6 KO	EpiLC D2_D6 KO/WT
	Sox2	1.15269	0.52668	1.11342	2.11404	0.12763	0.33217	2.6026
		2.13613	0.61985	2.48802	4.01391	0.31534	0.76049	2.41165
		2.34567	0.24316	0.24827	1.02101	0.0728	0.18301	2.51387
		0.43679	0.71698			0.54525
		1.61888	0.64618	1.23542	1.91188	0.14409	0.42928	2.97925
		1.43396	1.06437	1.68763	1.58557	0.58845	0.67129	1.14078
		4.34694	0.71947			0.18881
		1.1487	1.16473	4.45369	3.8238	0.78458	3.18215	4.05586
			0.55095			0.22453
			0.63508	2.92817	4.61071	0.24065	1.98618	8.2534
			0.6029	1.16878	1.9386	0.16609	0.27168	1.63574
		1.67018	0.7145	1.67018	2.33755	0.18428	0.61132	3.31734
	STDEV				1.23884			2.07566
	SEM	0.368592			0.412947			0.691887
		ESC_D6 KO	EpiLC D1_WT	EpiLC D1_D6 KO	EpiLC D1_D6 KO/WT	EpiLC D2_WT	EpiLC D2_D6 KO	EpiLC D2_D6 KO/WT
	Pax6	0.82645	1.77154	11.0043	6.21173	0.94934	5.55967	5.85635
		0.81225	2.86791	4.40762	1.53688	1.03168	2.25793	2.1886
		1.21	1.20581	2.10672	1.74714	0.917	2.91804	3.18216
		2.86791	0.69737			0.78458
		1.02456	0.66434	5.04551	7.59477	0.33332	1.8025	5.40772
		0.25525	3.71922	7.4127	1.99308	1.85318	9.91766	5.3517
			0.33564			0.23165
			3.49833			1.77563
			0.85263	1.71119	2.00695	0.54337	1.30586	2.40326
		0.48297	1.12896	2.75108	2.43683	0.47467	2.30537	4.85678
		0.27739	2.22684	4.48466	2.01391	1.3333	2.52275	1.89211
	STDEV				2.33392			1.64051
	SEM	0.296886			0.825164			0.580009
		ESC_D6 KO	EpiLC D1_WT	EpiLC D1_D6 KO	EpiLC D1_D6 KO/WT	EpiLC D2_WT	EpiLC D2_D6 KO	EpiLC D2_D6 KO/WT
	T	0.09056	0.00789	0.00328	0.415716	0.02393	0.00574	0.239866
		0.03615	0.00942	0.01789	1.89915	0.0354	0.02495	0.704802
		0.06359	0.00879	0.00429	0.488055	0.03455	0.0221	0.639653
		1.04608	0.01692	0.01213	0.716903	0.07536	0.02592	0.343949
		0.06185	0.00901	0.0012	0.133185	0.03303	0.00562	0.170148
		0.28917	0.01318	0.00204	0.15478	0.0221	0.01056	0.477828
		0.09056	0.00789	0.00328	0.415716	0.02393	0.00574	0.239866
	STDEV				0.605251			0.20961
	SEM	0.138122			0.228763			0.079225

## Sheet: SMAD1_5 target de-repression in
		ESC	EpiLC Day1	EpiLC Day2
	WT Accn4	1	1.20509	1.37025
	KO Accn4	1.52897	3.13113	2.25706
	WT Alx3	1	0.238098	0.683424
	KO Alx3	1.77869	1.62475	1.16491
	WT Dpysl2	1	0.525952	1.93638
	KO Dpysl2	1.39394	2.46799	0.983222
	WT Kdm6b	1	0.83778	0.715228
	KO Kdm6b	1.79107	1.89509	0.903492
	Raw data	ESC_D6 KO	EpiLC D1_WT	EpiLC D1_D6 KO	EpiLC D1_D6 KO/WT	EpiLC D2_WT	EpiLC D2_D6 KO	EpiLC D2_D6 KO/WT
	Accn4	3.77986	1.89439	9.72479	5.13347	3.40267	6.67299	1.9611
		0.70222	0.62633	1.26138	2.01392	0.4585	1.21841	2.65738
		0.24232	0.48971	0.36349	0.742256	0.18881	0.27168	1.43891
		1.27899	1.23114	1.63014	1.32409	1.24833	1.17691	0.942788
		1.64148	1.78386	2.67586	1.50004	1.55294	1.94531	1.25266
	STDEV		0.643723	3.77798	1.73246	1.26551	2.53894	0.67346
	SEM	0.611582	0.287882	1.68956	0.774779	0.565953	1.13545	0.30118
		ESC_D6 KO	EpiLC D1_WT	EpiLC D1_D6 KO	EpiLC D1_D6 KO/WT	EpiLC D2_WT	EpiLC D2_D6 KO	EpiLC D2_D6 KO/WT
	Alx3	3.35195	0.27357	2.41162	8.81537	0.78187	2.28153	2.91804
		2.09217	0.30355	3.3058	10.8905	0.96594	1.90528	1.97246
		0.71947	0.16782	1.03526	6.16887	0.21688	0.38024	1.75323
		1.17691	0.2139	0.39502	1.84675	0.67596	0.56253	0.832194
		1.55294	0.23165	0.97603	4.21338	0.77647	0.69496	0.895025
	STDEV		0.0526981	1.19642	3.59041	0.281018	0.865218	0.860005
	SEM	0.453236	0.0235673	0.535054	1.60568	0.125675	0.386937	0.384606
		ESC_D6 KO	EpiLC D1_WT	EpiLC D1_D6 KO	EpiLC D1_D6 KO/WT	EpiLC D2_WT	EpiLC D2_D6 KO	EpiLC D2_D6 KO/WT
	Dpysl2	0.80107	0.10882	2.32947	21.4066	1.39474	1.29235	0.926588
		1.78386	1.07177	6.02099	5.6178	1.08298	0.86754	0.801067
		1.78386	0.73713	2.25012	3.05254	1.54221	0.43227	0.280293
		1.05336	0.31975	0.67129	2.09942	3.45815	1.47427	0.426318
		1.54756	0.39229	1.06807	2.72265	2.20381	0.84968	0.38555
	STDEV		0.379769	2.11414	8.17547	0.943973	0.409711	0.282384
	SEM	0.199395	0.169838	0.945473	3.65618	0.422157	0.183228	0.126286
		ESC_D6 KO	EpiLC D1_WT	EpiLC D1_D6 KO	EpiLC D1_D6 KO/WT	EpiLC D2_WT	EpiLC D2_D6 KO	EpiLC D2_D6 KO/WT
	Kdm6b	1.13288	0.52668	1.81504	3.44619	0.27263	0.6029	2.21142
		1.23542	0.63508	2.24233	3.53078	0.26981	1.31951	4.89052
		4.04181	1.48968	2.96905	1.99308	0.86754	1.11342	1.28342
		1.35191	0.79004	1.15669	1.46409	1.09809	1.00696	0.91701
		1.19334	0.74742	1.29235	1.72908	1.06807	0.47467	0.444418
	STDEV		0.378579	0.739747	0.982281	0.414901	0.354292	1.76728
	SEM	0.563823	0.169306	0.330825	0.439289	0.185549	0.158444	0.790352

## Sheet: BMP inhibitors-Ddx6 KO
		ESC	EpiLC Day1	EpiLC Day2	ESC_p-value	D1_p-value	D2_p-value	n
	Cer1	1.40618	3.09611	2.71888	0.0861	0.0265	0.1655	6
	Chordin	1.25692	1.90323	1.81175	0.1114	0.0131	0.0037	7
	Noggin	1.16042	2.37307	1.367	0.5163	0.0079	0.3483	7
	Nanog	1.82115	8.50831	2.20378	0.0001	0.0001	0.004	9
	Pai1	1.77366	3.12079	2.99287	0.0299	0.0703	0.0147	6
	Lgals9	5.80882	2.14248	8.36103	0.0005	0.0108	0.0006	7
	Xdh	2.62742	4.84604	4.01615	0.037	0.0533	0.0376	6
	Raw data	ESC_D6 KO	EpiLC D1_WT	EpiLC D1_D6 KO	EpiLC D1_D6 KO/WT	EpiLC D2_WT	EpiLC D2_D6 KO	EpiLC D2_D6 KO/WT
	Chordin	1.63014	0.45533	2.78949	6.1263	0.63508	1.6245	2.55795
		1.15269	2.48802	1.80876	0.726988	1.52098	1.75321	1.15268
		1.60214	1.1487	2.15099	1.87254	0.82359	2.76063	3.35195
		0.51406	0.9298			0.86754
		1.04972	0.73969	0.8556	1.1567	0.42484	1.38511	3.26031
		1.32869	0.53219			0.94278
		1.52098	0.23191			1.06683
			1.38032	1.23114	0.891924	0.67129	0.86454	1.28788
			0.92659	1.97931	2.13612	1.04608	1.51572	1.44895
			0.88884	2.13613	2.40328	1.37078	1.97931	1.44393
	STDEV				1.85008			0.95996
	SEM	0.149522			0.699264			0.362831
		ESC_D6 KO	EpiLC D1_WT	EpiLC D1_D6 KO	EpiLC D1_D6 KO/WT	EpiLC D2_WT	EpiLC D2_D6 KO	EpiLC D2_D6 KO/WT
	Noggin	0.58035	0.71203	2.32947	3.27159	0.47963	0.94278	1.96564
		2.0209	0.45063	0.87357	1.93855	2.21914	1.07923	0.486328
		0.75002	0.51584	0.47139	0.91383	0.36349	0.4118	1.13291
		0.62851	0.40472			0.70222
		0.78187	0.22767	0.63728	2.79914	0.23245	1.36604	5.8767
		1.36131	0.46976			0.37762
		2	0.48858			0.65218
			0.66204	1.04608	1.58009	0.6783	1.28343	1.89213
			1.1487	1.96564	1.71119	1.84676	1.57462	0.852639
			0.54525	2.0209	3.70637	2.17347	2.64818	1.21841
	STDEV				1.00694			1.82413
	SEM	0.239882			0.380586			0.689457
		ESC_D6 KO	EpiLC D1_WT	EpiLC D1_D6 KO	EpiLC D1_D6 KO/WT	EpiLC D2_WT	EpiLC D2_D6 KO	EpiLC D2_D6 KO/WT
	Cer1	2.37019	2.94854	17.3276	5.87667	4.46915	25.2813	5.65685
		1.20164	1.25701	10.0213	7.97235	1.00696	5.54044	5.50215
		0.87055	3.74509	9.98664	2.6666	4.08405	8.51496	2.08493
		1.40932	5.73582	6.12623	1.06807	5.46416	4.25748	0.779165
		1.09051	1.70527	4.82323	2.82843	1.93858	3.34035	1.72309
		1.49485	1.15269	2.93834	2.54912	1.55833	3.42238	2.19618
	STDEV				2.56801			2.06713
	SEM	0.213352			1.04839			0.843902
		ESC_D6 KO	EpiLC D1_WT	EpiLC D1_D6 KO	EpiLC D1_D6 KO/WT	EpiLC D2_WT	EpiLC D2_D6 KO	EpiLC D2_D6 KO/WT
	Lgals9	7.18506	2.76063	10.7779	3.90413	1.60214	13.8326	8.63383
		7.06162	2.03496	6.82108	3.35195	0.46814	11.1967	23.9174
		3.85038	3.2154	4.40762	1.37078	0.91067	7.86256	8.63382
		8.96933	1.53156			0.80107
		0.66434	5.09824	7.56846	1.48452	2.05623	14.1723	6.89236
		6.58873	1.92519	1.18921	0.61771	0.40895	0.89193	2.18102
		6.34227	5.11594	7.88986	1.54221	1.17691	6.56593	5.57896
			3.29436	8.1681	2.47942	0.8179	5.77572	7.06165
	STDEV				1.18214			6.94258
	SEM	1.03102			0.446807			2.62405
		ESC_D6 KO	EpiLC D1_WT	EpiLC D1_D6 KO	EpiLC D1_D6 KO/WT	EpiLC D2_WT	EpiLC D2_D6 KO	EpiLC D2_D6 KO/WT
	Xdh	3.65533	0.04836	1.28788	26.6311	0.04481	0.6071	13.5483
		5.18736	0.30672	1.30134	4.24276	0.19144	0.58035	3.0315
		2.42839	0.15604	0.44596	2.85799	0.10475	0.61771	5.89699
		0.36098	0.19144			0.09979
		2.46229	0.05237	0.13351	2.54936	0.01309	0.0713	5.44691
		1.67018	0.05975	0.22688	3.79715	0.07381	0.0991	1.34264
			0.03136	0.11867	3.78412	0.07007	0.08218	1.17283
	STDEV				9.48651			4.60314
	SEM	0.676507			3.87285			1.87922
		ESC_D6 KO	EpiLC D1_WT	EpiLC D1_D6 KO	EpiLC D1_D6 KO/WT	EpiLC D2_WT	EpiLC D2_D6 KO	EpiLC D2_D6 KO/WT
	Pai1	2.41162	0.0421	1.29684	30.8038	0.0056	0.07056	12.6
		2.32141	0.48633	1.82766	3.75807	0.0728	0.11623	1.59657
		0.90752	0.26981	0.63728	2.36196	0.02264	0.12851	5.67624
		0.74742	0.43227	0.30355	0.702223	0.00578	0.02846	4.92388
		1.97247	0.16099	0.36349	2.25784	0.02692	0.06359	2.36218
		2.28153	0.13631	0.33915	2.48808	0.02619	0.0713	2.72241
	STDEV				11.6716			4.04845
	SEM	0.305933			4.7649			1.65277

[truncated: 10 more sheets: Ddx6 KO ESC pSmad1_5 western, Ddx6 cKO experiment, Pluripotency-Ddx6 KO & Dgcr8 KO, Differentiation markers-Ddx6 K1, BMP inhibitors-Ddx6 KO & Dgcr8 , SMAD1_5 targets-Ddx6 KO & Dgcr8, E8.5 Ddx6 KO embryos, Ddx6 KO ESC pSmad2 western, SMAD2, SMAD3 target genes, Pluripotency-Ddx6 KO & Eif4enif]
